# Supplementary material for: Regulation of ferroptosis in colorectal cancer through therapeutic modulation and miRNA targeting
Source: Biochem Biophys Rep. 2026 Jan 8;45:102444. doi: 10.1016/j.bbrep.2026.102444 (PMC12813574; doi:10.1016/j.bbrep.2026.102444)
Supplement: Multimedia component 1 [file mmc1.zip]

Archive with 1 entries (1 files):
- bbrep_102444_SUPPLE_spl_1_mmc1.XLS
