# Supplementary material for: Regulation of ferroptosis in colorectal cancer through therapeutic modulation and miRNA targeting
Source: Biochem Biophys Rep. 2026 Jan 8;45:102444. doi: 10.1016/j.bbrep.2026.102444 (PMC12813574; doi:10.1016/j.bbrep.2026.102444)
Supplement: Multimedia component 1 [file mmc1.zip › bbrep_102444_SUPPLE_spl_1_mmc1.XLS]

## Sheet: Sheet1
gene	drug	regulatory approval	indication	interaction score
EZH2	TAZEMETOSTAT	Approved		2.91709
EZH2	TAZEMETOSTAT HYDROBROMIDE	Approved		2.91709
EZH2	DABRAFENIB	Approved	antineoplastic agent	0.10804
DHODH	PEGINTERFERON ALFA-2B	Approved		0.0863613
DHODH	LEFLUNOMIDE	Approved	Antirheumatic Agents	1.15148
DHODH	TERIFLUNOMIDE	Approved	for treatment of multiple sclerosis	5.52712
PML	TAZAROTENE	Approved	for treatment of acne,antipsoriatic agent	1.59114
PML	ARSENIC TRIOXIDE	Approved	antineoplastic agent	1.34635
PML	GEMTUZUMAB OZOGAMICIN	Approved	antineoplastic agent	0.875128
PML	TRETINOIN	Approved	for treatment of acne	0.384672
RRM2	CLOFARABINE	Approved	antineoplastic agent	0.212582
RRM2	GEMCITABINE	Approved	antineoplastic agent	0.130292
RRM2	CLADRIBINE	Approved		0.53854
RRM2	GALLIUM NITRATE	Approved		0.577007
RRM2	FLUDARABINE	Approved	antineoplastic agent	0.118796
RRM2	HYDROXYUREA	Approved	Antineoplastic Agents	0.384672
RRM2	CYTARABINE	Approved	antineoplastic agent	0.0997297
FANCD2	DOXORUBICIN HYDROCHLORIDE	Approved	antineoplastic agent	0.700102
CD44	MOMETASONE	Approved	glucocorticoid,antiinflammatory agent	0.614125
CD44	HYALURONIC ACID	Approved	antileukopenic agent	0.921187
CD44	ODEVIXIBAT	Approved		0.460594
CD44	GENTAMICIN	Approved		0.24031
CD44	CISPLATIN	Approved		0.019059
CD44	ACETAMINOPHEN	Approved	analgesic	0.106291
CD44	DOCETAXEL ANHYDROUS	Approved	antineoplastic agent	0.0332959
SCD	VITAMIN A	Approved		0.555637
SCD	ROSIGLITAZONE	Approved	for treatment of Alzheimer's disease,antidiabetic	0.681918
SCD	COLCHICINE	Approved	for treatment of gout	0.288504
SCD	CLOFIBRATE	Approved	Anticholesteremic Agents	0.937637
GDF15	ETOPOSIDE	Approved	Antineoplastic Agents	0.254274
GDF15	RESVERATROL	Approved	antineoplastic agent,antidiabetic,for treatment of herpes simplex virus 1	0.306167
GDF15	CALCITRIOL	Approved	antineoplastic agent,antipsoriatic agent	1.25018
GDF15	DICLOFENAC SODIUM	Approved	for treatment of glaucoma,analgesic,NSAID	0.441241
ETV4	TRAMETINIB DIMETHYL SULFOXIDE	Approved	antineoplastic agent	0.525077
G6PD	ROPIVACAINE	Approved	anestethic	0.210031
G6PD	CHLOROQUINE	Approved		0.0328173
G6PD	DAPSONE	Approved		0.0477342
G6PD	ARTICAINE	Approved		0.525077
G6PD	RASBURICASE	Approved		2.94043
G6PD	EPINEPHRINE	Approved	anestethic	0.0131269
G6PD	PRILOCAINE	Approved	for treatment of premature ejaculation,anesthetic	0.0954685
G6PD	PEGLOTICASE	Approved		2.10031
G6PD	SUCCIMER	Approved		0.150022
G6PD	OMEPRAZOLE	Approved	Proton pump inhibitor,antiulcer agent	0.0283825
G6PD	DIMERCAPROL	Approved		0.210031
G6PD	PERINDOPRIL	Approved	Antihypertensive Agents	0.0875128
G6PD	NITROGLYCERIN	Approved	for treatment of Raynaud's disease	0.0403905
G6PD	CHLOROPROCAINE	Approved	Local,Anesthetics	0.080781
G6PD	SODIUM CHLORIDE	Approved		0.0187527
G6PD	FURAZOLIDONE	Approved		0.175026
G6PD	SODIUM NITRITE	Approved		0.350051
G6PD	NALIDIXIC ACID	Approved		0.525077
G6PD	OXYMETAZOLINE HYDROCHLORIDE	Approved	analgesic	0.0262538
G6PD	HYDROXYCHLOROQUINE	Approved	antirheumatic agent	0.0291709
G6PD	TAFENOQUINE	Approved		0.787615
G6PD	SULFASALAZINE	Approved	DMARD,antiinflammatory agent	0.0656346
G6PD	ZINC CHLORIDE	Approved		0.210031
G6PD	METOCLOPRAMIDE HYDROCHLORIDE	Approved	antimigraine agent,antiemetic,for treatment of gastroesophageal reflux disease,motilitant,for treatment of diabetic gastroparesis	0.075011
G6PD	SULFISOXAZOLE	Approved		0.262538
G6PD	SULFAMETHAZINE	Approved		0.175026
G6PD	VITAMIN K	Approved	Antifibrinolytic Agents	0.0583419
G6PD	MESALAMINE	Approved	for treatment of ulcerative proctitis,for treatment of ulcerative colitis,antiinflammatory agent	0.0238671
G6PD	TRAMETINIB DIMETHYL SULFOXIDE	Approved	antineoplastic agent	0.0210031
G6PD	NITROFURANTOIN, MACROCRYSTALS	Approved		0.282734
G6PD	TRIAMCINOLONE	Approved	for treatment of diabetic macular edema	0.0456588
G6PD	SODIUM NITRATE	Approved		0.525077
G6PD	TOLAZAMIDE	Approved	Hypoglycemic Agents	0.150022
G6PD	SULFAMETHOXAZOLE	Approved		0.187527
G6PD	CEFTRIAXONE	Approved		0.0954685
G6PD	CISPLATIN	Approved		0.00724244
G6PD	ASCORBIC ACID	Approved		0.080781
G6PD	PIOGLITAZONE HYDROCHLORIDE	Approved	antidiabetic	0.0308869
G6PD	GLIMEPIRIDE	Approved	antidiabetic	0.131269
G6PD	PHENAZOPYRIDINE	Approved		2.62538
G6PD	DABRAFENIB	Approved	antineoplastic agent	0.0583419
G6PD	MOXIFLOXACIN	Approved		0.131269
G6PD	QUININE	Approved		0.121172
G6PD	FLUTAMIDE	Approved	Hormonal,Antineoplastic Agents	0.0525077
G6PD	SODIUM SULFATE ANHYDROUS	Approved		0.525077
G6PD	PROPRANOLOL HYDROCHLORIDE	Approved	for treatment of cancer cachexia	0.0437564
G6PD	METHYLENE BLUE ANHYDROUS	Approved		0.0276356
G6PD	NORFLOXACIN	Approved		0.131269
G6PD	GLYBURIDE	Approved	antidiabetic,Hypoglycemic Agents	0.108637
G6PD	SODIUM ASCORBATE	Approved		1.05015
G6PD	TETRACAINE	Approved		0.0477342
G6PD	ERYTHROMYCIN	Approved		0.0228294
G6PD	PRIMAQUINE	Approved		0.0477342
G6PD	SULFACETAMIDE	Approved		0.525077
G6PD	MELOXICAM	Approved	NSAID	0.0656346
G6PD	GLIPIZIDE	Approved	Hypoglycemic Agents	0.150022
G6PD	BUPIVACAINE	Approved	neuralgia,analgesic,local anestethic,Local,Anesthetics	0.0308869
G6PD	CIPROFLOXACIN	Approved		0.0954685
G6PD	BUSULFAN	Approved		0.0552712
G6PD	PREDNISOLONE	Approved	corticosteroid,antiinflammatory agent	0.0375055
G6PD	LIDOCAINE	Approved	for treatment of pelvic pain of bladder origin and interstitital cystitis,for treatment of premature ejaculation,anestethic,anesthetic	0.0308869
G6PD	SULFANILAMIDE	Approved		1.57523
G6PD	TOLBUTAMIDE	Approved	Hypoglycemic Agents	0.131269
G6PD	PROBENECID	Approved	Uricosuric Agents	0.0477342
G6PD	CARMUSTINE	Approved	antineoplastic agent	0.0954685
G6PD	PROGESTIN	Approved	contraceptive	0.0954685
G6PD	ATAZANAVIR	Approved		0.116684
G6PD	PRASTERONE	Approved	hormone supplement for increasing bone mineral density in patients with systemic lupus erythematosus	0.0291709
G6PD	SULFADIAZINE	Approved		0.525077
G6PD	OFLOXACIN	Approved		0.0437564
G6PD	POTASSIUM CHLORIDE	Approved		0.262538
G6PD	CHLORPROPAMIDE	Approved	Hypoglycemic Agents	0.0954685
G6PD	NORETHINDRONE ACETATE	Approved		0.175026
G6PD	DIAZEPAM	Approved	anticonvulsant	0.0362122
G6PD	NITROFURAZONE	Approved		0.175026
G6PD	DOXORUBICIN HYDROCHLORIDE	Approved	antineoplastic agent	0.00700102
G6PD	MEPIVACAINE HYDROCHLORIDE	Approved	anestethic	0.0656346
G6PD	MAFENIDE	Approved		0.393808
G6PD	GLICLAZIDE	Approved	Hypoglycemic Agents	0.105015
SLC7A11	RILUZOLE	Approved	for treatment of ALS	2.28294
PARP1	OLAPARIB	Approved		0.429608
PARP1	RUCAPARIB	Approved		0.381874
PARP1	NIRAPARIB	Approved	antineoplastic agent	0.900132
PARP1	TRABECTEDIN	Approved		0.350051
PARP1	NIRAPARIB TOSYLATE	Approved		2.10031
PARP1	TALAZOPARIB	Approved		0.233367
PARP1	TALAZOPARIB TOSYLATE	Approved		1.05015
PARP1	RUCAPARIB CAMSYLATE	Approved		0.700102
PARP1	NIACINAMIDE	Approved		0.700102
